# Supplementary material for: Impact of Polyvascular Disease on Long-Term Prognosis of Patients with Acute Coronary Syndrome—A Retrospective Cohort Study in Italy
Source: J Clin Med. 2025 Jun 11;14(12):4158. doi: 10.3390/jcm14124158 (PMC12194242; doi:10.3390/jcm14124158)
Supplement: Supplementary file 1 [file jcm-14-04158-s001.zip]

Archive with 1 entries (1 files):
- jcm-3648971-supplementary.pdf
